# Supplementary material for: Bioinspired Honeycomb Core Design: An Experimental Study of the Role of Corner Radius, Coping and Interface
Source: Biomimetics (Basel). 2020 Nov 4;5(4):59. doi: 10.3390/biomimetics5040059 (PMC7709708; doi:10.3390/biomimetics5040059)
Supplement: Supplementary file 1 [file biomimetics-05-00059-s001.zip]

Archive with 9 entries (8 files):
- biomimetics-948227-supplementary/
- biomimetics-948227-supplementary/3pt_0-0.5-0.5.STL
- biomimetics-948227-supplementary/3pt_30-0.5-0.5.STL
- biomimetics-948227-supplementary/3pt_45-0.5-0.5.STL
- biomimetics-948227-supplementary/3pt_60-0.5-0.5.STL
- biomimetics-948227-supplementary/Comp_0-0.5-0.5.STL
- biomimetics-948227-supplementary/Comp_30-0.5-0.5.STL
- biomimetics-948227-supplementary/Comp_45-0.5-0.5.STL
- biomimetics-948227-supplementary/Comp_60-0.5-0.5.STL
